# Supplementary material for: Quantifying the Impact of Chronic Obstructive Sialadenitis on Quality of Life
Source: J Clin Med. 2025 Oct 24;14(21):7560. doi: 10.3390/jcm14217560 (PMC12608179; doi:10.3390/jcm14217560)
Supplement: Supplementary file 1 [file jcm-14-07560-s001.zip]

Archive with 7 entries (7 files):
- Supplementary Material 6.pdf
- Database.xlsx
- Supplementary Material 1 - COSQ in spanish.pdf
- Supplementary Material 2 - COSQ in english.pdf
- Supplementary Material 3.pdf
- Supplementary Material 4.pdf
- Supplementary Material 5.pdf
