# Supplementary material for: Quantifying the Impact of Chronic Obstructive Sialadenitis on Quality of Life
Source: J Clin Med. 2025 Oct 24;14(21):7560. doi: 10.3390/jcm14217560 (PMC12608179; doi:10.3390/jcm14217560)
Supplement: Supplementary file 1 [file jcm-14-07560-s001.zip › Database.xlsx]

## Sheet: Sheet1
Number	affected_glands	sex	age	year_evolution	salivary gland	obstructive factor	LPD	lithiasis	hilar_lithiasis	size_lithiasis_mm	multiple_lithiasis	estenosis	grade_estenosis	combined_estenosis	mucus_plug	dilation	grade_dilation	POE	cosq_total
1	Único	Hombre	22	1	Submaxilar	Litiasis	NO	SI	NO	2.5	NO	NO	nan	nan	NO	NO	nan	NO	22
2	Único	Mujer	50	5	Parótida	Tapón mucoso	NO	NO	NAN		NO	NO	nan	nan	SI	NO	nan	Sjögren	42
3	Único	Hombre	19	1	Submaxilar	Litiasis	NO	SI	SI	4	NO	NO	nan	nan	NO	NO	nan	NO	42
4	Único	Mujer	17	3	Submaxilar	FDP	SI	NO	NAN		NO	NO	nan	nan	NO	NO	nan	NO	27
5	Único	Mujer	62	1	Parótida	Estenosis	NO	NO	NAN		NO	SI	Combinada	S2 + S1	NO	SI	D1	NO	41
6	Único	Mujer	56	3	Submaxilar	FDP	SI	NO	NAN		NO	NO	nan	nan	NO	NO	nan	NO	27
7	Único	Hombre	52	2	Submaxilar	Estenosis + FDP	SI	NO	NAN		NO	SI	S2	NO	NO	NO	nan	NO	21
8	Único	Hombre	48	2	Parótida	Tapón mucoso	NO	NO	NAN		NO	NO	nan	nan	SI	NO	nan	NO	18
9	Único	Hombre	54	16	Parótida	Litiasis	NO	SI	NO	9.3	NO	NO	nan	nan	NO	NO	nan	NO	23
10	Doble	Mujer	46	1	Parótida	Estenosis	NO	NO	NAN		NO	SI	S4	NO	NO	NO	nan	SRY	45
11	Doble	Mujer	46	1	Parótida	Estenosis	NO	NO	NAN		NO	SI	S4	NO	NO	NO	nan	SRY	44
12	Único	Mujer	56	1	Parótida	Estenosis	NO	NO	NAN		NO	SI	S2	NO	NO	NO	nan	NO	20
13	Único	Mujer	61	3	Submaxilar	Estenosis	NO	NO	NAN		NO	SI	S2	NO	NO	NO	nan	NO	22
14	Doble	Mujer	51	4	Parótida	Estenosis + FDP	SI	NO	NAN		NO	SI	S3	nan	NO	NO	nan	SRY	35
15	Doble	Mujer	51	4	Submaxilar	FDP	SI	NO	NAN		NO	NO	nan	nan	NO	NO	nan	SRY	28
16	Único	Mujer	32	2	Parótida	Estenosis	NO	NO	NAN		NO	SI	S2	nan	NO	NO	nan	Factor extrínseco	20
17	Único	Mujer	51	2	Submaxilar	Litiasis	NO	SI	SI	6+2	SI	NO	nan	nan	NO	NO	nan	NO	20
18	Único	Mujer	68	1	Submaxilar	FDP	SI	NO	NAN		NO	NO	nan	nan	NO	NO	nan	NO	18
19	Único	Hombre	25	5	Submaxilar	Litiasis	NO	SI	NO	2.5	NO	NO	nan	nan	NO	NO	nan	NO	16
20	Único	Hombre	60	2	Submaxilar	Litiasis	NO	SI	NO	14	NO	NO	nan	nan	NO	NO	nan	NO	12
21	Doble	Mujer	39	17	Parótida	Estenosis	NO	NO	NAN		NO	SI	S4	NO	NO	NO	nan	NO	45
22	Doble	Mujer	39	17	Parótida	Estenosis	NO	NO	NAN		NO	SI	S4	NO	NO	NO	nan	NO	41
23	Único	Mujer	56	3	Submaxilar	FDP	SI	NO	NAN		NO	NO	nan	nan	NO	NO	nan	NO	41
24	Único	Mujer	39	7	Parótida	Estenosis	NO	NO	NAN		NO	SI	S2	NO	NO	NO	nan	NO	61
25	Único	Mujer	27	1	Submaxilar	Litiasis	NO	SI	NO	3	NO	NO	nan	nan	NO	NO	nan	NO	55
26	Único	Mujer	30	10	Submaxilar	Litiasis	NO	SI	SI	8	NO	NO	nan	nan	NO	NO	nan	NO	20
27	Único	Hombre	48	1	Submaxilar	Estenosis	NO	NO	NAN		NO	SI	S2	NO	NO	NO	nan	NO	33
28	Único	Mujer	60	1.5	Parótida	Estenosis	NO	NO	NAN		NO	SI	S2	nan	NO	SI	D2	NO	21
29	Único	Hombre	40	2	Submaxilar	Estenosis	NO	NO	NAN		NO	SI	Combinada	S2 + S1	NO	NO	nan	NO	40
30	Único	Mujer	52	1	Submaxilar	Litiasis	NO	SI	NO	5	NO	NO	nan	nan	NO	NO	nan	NO	33
31	Único	Mujer	76	1	Submaxilar	Litiasis	NO	SI	SI	3	NO	NO	nan	nan	NO	NO	nan	SRY	28
32	Único	Mujer	50	1	Parótida	Estenosis	NO	NO	NAN		NO	SI	Combinada	S2 + S1	NO	SI	D1	NO	8
33	Doble	Mujer	72	4	Parótida	Estenosis	NO	NO	NAN		NO	SI	S2	NO	NO	NO	nan	NO	50
34	Doble	Mujer	72	4	Parótida	Estenosis	NO	NO	NAN		NO	SI	S4	NO	NO	NO	nan	NO	57
35	Único	Hombre	41	1	Submaxilar	Litiasis	NO	SI	NO	10	SI	NO	nan	nan	NO	NO	nan	NO	16
36	Doble	Mujer	25	6	Submaxilar	FDP	SI	NO	NAN		NO	NO	nan	nan	NO	NO	nan	NO	14
37	Doble	Mujer	25	6	Submaxilar	FDP	SI	NO	NAN		NO	NO	nan	nan	NO	NO	nan	NO	7
38	Único	Hombre	48	1.67	Parótida	Estenosis + Litiasis	NO	SI	NO	4+3	SI	SI	S2	nan	NO	NO	nan	NO	22
39	Único	Mujer	43	0.333333	Parótida	Estenosis	NO	NO	NAN		NO	SI	S2	nan	NO	SI	D2	NO	60
40	Único	Hombre	23	5	Parótida	Estenosis	NO	NO	NAN		NO	SI	Combinada	S2 + S1	NO	SI	D1	NO	15
41	Único	Mujer	60	4	Submaxilar	Litiasis	NO	SI	NO	2	NO	NO	nan	nan	NO	NO	nan	NO	15
42	Único	Mujer	54	3	Parótida	Estenosis	NO	NO	NAN		NO	SI	S2	NO	NO	NO	nan	NO	20
43	Doble	Mujer	69	18	Parótida	Estenosis	NO	NO	NAN		NO	SI	S4	NO	NO	NO	nan	NO	13
44	Doble	Mujer	69	18	Parótida	Estenosis	NO	NO	NAN		NO	SI	S4	NO	NO	NO	nan	NO	13
45	Doble	Mujer	62	13	Parótida	Estenosis	NO	NO	NAN		NO	SI	S3	NO	NO	NO	nan	Sjögren	37
46	Doble	Mujer	62	13	Parótida	Estenosis	NO	NO	NAN		NO	SI	S3	NO	NO	NO	nan	Sjögren	37
47	Doble	Mujer	43	1	Submaxilar	Tapón mucoso	NO	NO	NAN		NO	NO	nan	nan	SI	NO	nan	NO	8
48	Doble	Mujer	43	1	Submaxilar	Estenosis	NO	NO	NAN		NO	SI	S2	NO	NO	NO	nan	NO	8
49	Doble	Mujer	67	20	Parótida	Litiasis	NO	SI	NO	1.5	NO	NO	nan	nan	NO	NO	nan	NO	44
50	Doble	Mujer	67	20	Parótida	Tapón mucoso	NO	NO	NAN		NO	NO	nan	nan	SI	NO	nan	NO	42
51	Único	Mujer	43	0.83	Parótida	Estenosis	NO	NO	NAN		NO	SI	S2	nan	NO	NO	nan	NO	29
52	Único	Mujer	49	1.58	Submaxilar	FDP	SI	NO	NAN		NO	NO	nan	nan	NO	NO	nan	NO	35
53	Único	Mujer	57	4	Parótida	Estenosis	NO	NO	NAN		NO	SI	S3	NO	NO	NO	nan	NO	23
54	Único	Mujer	42	26	Parótida	Estenosis	NO	NO	NAN		NO	SI	Combinada	S2 + S1	NO	NO	nan	NO	39
55	Único	Hombre	52	0.3	Submaxilar	Litiasis	NO	SI	NO	4	NO	NO	nan	nan	NO	NO	nan	NO	44
56	Único	Hombre	37	2	Parótida	Litiasis	NO	SI	NO	3	NO	NO	nan	nan	NO	NO	nan	NO	24
57	Único	Hombre	54	1	Parótida	Litiasis	NO	SI	NO	9	NO	NO	nan	nan	NO	NO	nan	NO	9
58	Único	Mujer	60	5	Parótida	Estenosis + Litiasis	NO	SI	NO	2	NO	SI	S2	nan	NO	NO	nan	NO	24
59	Único	Hombre	50	0.33	Submaxilar	Estenosis	NO	NO	NAN		NO	SI	S2	NO	NO	SI	D3	Factor extrínseco	48
60	Doble	Mujer	42	5	Parótida	Estenosis	NO	NO	NAN		NO	SI	S2	NO	NO	NO	nan	Sjögren	26
61	Doble	Mujer	42	5	Parótida	Estenosis	NO	NO	NAN		NO	SI	S3	NO	NO	NO	nan	Sjögren	26
62	Único	Mujer	76	4	Submaxilar	Estenosis + FDP	SI	NO	NAN		NO	SI	Combinada	S2 + S1	NO	NO	nan	NO	28
63	Único	Hombre	36	5	Submaxilar	Litiasis	NO	SI	NO	11+4	SI	NO	nan	nan	NO	NO	nan	NO	16
64	Único	Hombre	62	4	Submaxilar	Estenosis	NO	NO	NAN		NO	SI	S2	nan	NO	NO	nan	NO	10
65	Único	Mujer	56	0.3	Parótida	Estenosis	NO	NO	NAN		NO	SI	S2	nan	NO	NO	nan	SRY	39
66	Único	Mujer	56	6	Parótida	Estenosis	NO	NO	NAN		NO	SI	S2	NO	NO	SI	D3	NO	35
67	Único	Mujer	67	6	Submaxilar	Estenosis + Litiasis	NO	SI	NO	6	NO	NO	nan	nan	NO	NO	nan	NO	33
68	Único	Mujer	16	0.5	Submaxilar	Litiasis	NO	SI	NO	3+2+1	SI	NO	nan	nan	NO	NO	nan	NO	10
69	Único	Mujer	37	3	Submaxilar	Litiasis	NO	SI	NO	3+3+1	SI	NO	nan	nan	NO	NO	nan	NO	17
70	Único	Mujer	70	0.4	Submaxilar	Litiasis	NO	SI	NO	3	NO	NO	nan	nan	NO	NO	nan	NO	41
71	Único	Hombre	67	10	Parótida	Estenosis	NO	NO	NAN		NO	SI	S3	NO	NO	NO	nan	NO	33
72	Único	Mujer	69	10	Parótida	Tapón mucoso	NO	NO	NAN		NO	NO	nan	nan	SI	NO	nan	NO	40
73	Doble	Mujer	37	10	Parótida	Tapón mucoso	NO	NO	NAN		NO	NO	nan	nan	SI	NO	nan	Sjögren	43
74	Doble	Mujer	37	10	Parótida	Estenosis	NO	NO	NAN		NO	SI	S2	nan	NO	NO	nan	Sjögren	43
75	Único	Mujer	14	0.75	Submaxilar	Estenosis	NO	NO	NAN		NO	SI	S2	nan	NO	NO	nan	NO	45
76	Único	Hombre	24	3	Submaxilar	Estenosis	NO	NO	NAN		NO	SI	S2	NO	NO	NO	nan	NO	19
77	Único	Hombre	46	1	Parótida	Estenosis	NO	NO	NAN		NO	SI	S3	NO	NO	NO	nan	NO	19
78	Único	Hombre	56	0.33	Parótida	Tapón mucoso	NO	NO	NAN		NO	NO	nan	nan	SI	NO	nan	Sjögren	21
79	Único	Hombre	50	3	Parótida	Tapón mucoso	NO	NO	NAN		NO	NO	nan	nan	SI	NO	nan	Sjögren	21
80	Único	Mujer	50	3	Parótida	Estenosis	NO	NO	NAN		NO	SI	S2	NO	NO	NO	nan	NO	54
81	Único	Mujer	47	1.3	Parótida	Litiasis	NO	SI	NO	4	NO	NO	nan	nan	NO	NO	nan	NO	36
82	Único	Hombre	48	10	Parótida	Estenosis	NO	NO	NAN		NO	SI	S2	NO	NO	SI	D3	NO	17
83	Doble	Mujer	54	8	Parótida	Estenosis	NO	NO	NAN		NO	SI	S2	NO	NO	NO	nan	NO	35
84	Doble	Mujer	54	8	Parótida	Estenosis	NO	NO	NAN		NO	SI	S2	NO	NO	NO	nan	NO	37
85	Único	Mujer	54	8	Submaxilar	FDP	SI	NO	NAN		NO	NO	nan	nan	NO	NO	nan	NO	31
86	Único	Mujer	16	2	Parótida	Estenosis	NO	NO	NAN		NO	SI	S3	NO	NO	NO	nan	PRJ	33
87	Único	Mujer	41	5	Submaxilar	Litiasis	NO	SI	SI	3	NO	NO	nan	nan	NO	NO	nan	NO	13
88	Único	Mujer	29	2.5	Submaxilar	Litiasis	NO	SI	NO	9	NO	NO	nan	nan	NO	NO	nan	NO	16
89	Único	Hombre	53	0.5	Submaxilar	Litiasis	NO	SI	NO	7	NO	NO	nan	nan	NO	NO	nan	NO	27
90	Único	Mujer	26	0.25	Submaxilar	Litiasis	NO	SI	NO	3	NO	NO	nan	nan	NO	NO	nan	NO	22
91	Único	Hombre	57	1	Submaxilar	FDP	SI	NO	NAN		NO	NO	nan	nan	NO	NO	nan	NO	20
92	Único	Mujer	28	1	Submaxilar	Litiasis	NO	SI	NO	3+3+3	SI	NO	nan	nan	NO	NO	nan	NO	28
93	Único	Mujer	68	0.9	Parótida	Estenosis	NO	NO	NAN		NO	SI	S4	NO	NO	NO	nan	SRY	28
94	Único	Mujer	51	3	Parótida	Estenosis	NO	NO	NAN		NO	SI	S2	NO	NO	NO	nan	NO	13
95	Único	Hombre	56	5	Submaxilar	Litiasis	NO	SI	SI	13	NO	NO	nan	nan	NO	NO	nan	NO	5
96	Único	Hombre	47	0.4	Submaxilar	Estenosis	NO	NO	NAN		NO	SI	S2	NO	NO	NO	nan	NO	17
97	Único	Mujer	57	7	Submaxilar	Litiasis	NO	SI	NO	5	NO	NO	nan	nan	NO	NO	nan	NO	15
98	Único	Mujer	21	2	Submaxilar	Litiasis	NO	SI	SI	3	NO	NO	nan	nan	NO	NO	nan	NO	8
99	Único	Mujer	21	2	Parótida	Tapón mucoso	NO	NO	NAN		NO	NO	nan	nan	SI	NO	nan	NO	8
100	Doble	Mujer	34	0.5	Parótida	Estenosis	NO	NO	NAN		NO	SI	S2	NO	NO	NO	nan	NO	30
101	Doble	Mujer	34	0.5	Parótida	Estenosis	NO	NO	NAN		NO	SI	S3	NO	NO	NO	nan	NO	30
102	Único	Hombre	51	0.4	Submaxilar	Litiasis	NO	SI	NO	10	NO	NO	nan	nan	NO	NO	nan	NO	19
103	Único	Mujer	50	0.3	Submaxilar	FDP	SI	NO	NAN		NO	NO	nan	nan	NO	NO	nan	NO	47
104	Doble	Mujer	43	20	Parótida	Tapón mucoso	NO	NO	NAN		NO	NO	nan	nan	SI	NO	nan	Sjögren	40
105	Doble	Mujer	43	2	Submaxilar	FDP	SI	NO	NAN		NO	NO	nan	nan	NO	NO	nan	NO	47
106	Doble	Mujer	74	4.5	Submaxilar	FDP	SI	NO	NAN		NO	NO	nan	nan	NO	NO	nan	NO	18
107	Doble	Mujer	74	4.5	Submaxilar	FDP	SI	NO	NAN		NO	NO	nan	nan	NO	NO	nan	NO	18
108	Único	Mujer	51	1	Parótida	Estenosis	NO	NO	NAN		NO	SI	S2	NO	NO	SI	D1	NO	17
109	Único	Mujer	61	1.66	Submaxilar	Estenosis	NO	NO	NAN		NO	SI	S2	NO	NO	NO	nan	NO	38
110	Único	Hombre	34	0.3	Submaxilar	Litiasis	NO	SI	NO	9+4	SI	NO	nan	nan	NO	NO	nan	NO	45
111	Único	Hombre	46	8	Parótida	Litiasis	NO	SI	SI	3	NO	NO	nan	nan	NO	NO	nan	NO	35
112	Único	Mujer	63	0.9	Parótida	Litiasis	NO	SI	NO	2	NO	NO	nan	nan	NO	NO	nan	NO	27
113	Único	Mujer	54	1	Submaxilar	Estenosis	NO	NO	NAN		NO	SI	S3	NO	NO	NO	nan	SRY	22
114	Doble	Mujer	39	3	Submaxilar	FDP	SI	NO	NAN		NO	NO	nan	nan	NO	NO	nan	NO	30
115	Doble	Mujer	39	3	Submaxilar	FDP	SI	NO	NAN		NO	NO	nan	nan	NO	NO	nan	NO	36
116	Único	Mujer	54	0.5	Submaxilar	Estenosis + FDP	SI	NO	NAN		NO	SI	S2	NO	NO	NO	nan	NO	39
117	Único	Mujer	56	5.5	Submaxilar	FDP	SI	NO	NAN		NO	NO	nan	nan	NO	NO	nan	NO	46
118	Único	Mujer	64	2	Parótida	Estenosis	NO	NO	NAN		NO	SI	S2	NO	NO	NO	nan	NO	21
119	Único	Mujer	56	5	Submaxilar	Estenosis + Litiasis	NO	SI	SI	7	NO	SI	S2	nan	NO	NO	nan	NO	36
120	Único	Mujer	54	2	Parótida	Litiasis	NO	SI	NO	5	NO	NO	nan	nan	NO	NO	nan	NO	29
121	Doble	Mujer	40	10	Submaxilar	Estenosis	NO	NO	NAN		NO	SI	S2	NO	NO	NO	nan	NO	40
122	Doble	Mujer	40	10	Submaxilar	Estenosis	NO	NO	NAN		NO	SI	S2	NO	NO	NO	nan	NO	36
123	Único	Mujer	44	20	Submaxilar	FDP	SI	NO	NAN		NO	NO	nan	nan	NO	NO	nan	NO	32
124	Único	Hombre	36	0.6	Submaxilar	Litiasis	NO	SI	SI	9	NO	NO	nan	nan	NO	NO	nan	NO	41
125	Doble	Mujer	57	6	Parótida	Estenosis	NO	NO	NAN		NO	SI	S3	NO	NO	NO	nan	SRY	28
126	Doble	Mujer	57	6	Parótida	Estenosis	NO	NO	NAN		NO	SI	S4	NO	NO	NO	nan	SRY	40
127	Único	Hombre	43	28	Submaxilar	Litiasis	NO	SI	NO	7	NO	NO	nan	nan	NO	NO	nan	NO	8
128	Único	Mujer	42	0.66	Submaxilar	Litiasis	NO	SI	NO	1	NO	NO	nan	nan	NO	NO	nan	NO	8
129	Único	Mujer	26	0.4	Submaxilar	Litiasis	NO	SI	NO	1	NO	NO	nan	nan	NO	NO	nan	NO	9
130	Único	Mujer	47	6.5	Parótida	Estenosis	NO	NO	NAN		NO	SI	S3	NO	NO	SI	D2	NO	28
131	Único	Hombre	50	2.5	Submaxilar	Litiasis	NO	SI	NO	5	NO	NO	nan	nan	NO	NO	nan	NO	15
132	Único	Mujer	28	8	Submaxilar	Litiasis	NO	SI	NO	4+1	SI	NO	nan	nan	NO	NO	nan	NO	18
133	Único	Mujer	40	20	Submaxilar	Litiasis	NO	SI	SI	10+1	SI	NO	nan	nan	NO	NO	nan	NO	43
134	Único	Mujer	28	1.5	Submaxilar	Estenosis	NO	NO	NAN		NO	SI	S2	nan	NO	SI	D1	NO	41
135	Doble	Mujer	62	15	Parótida	Estenosis + FDP	SI	NO	NAN		NO	SI	S2	NO	NO	SI	D3	NO	55
136	Doble	Mujer	62	15	Parótida	Estenosis + FDP	SI	NO	NAN		NO	SI	Combinada	S2 + S1	NO	NO	nan	NO	55
137	Único	Mujer	39	5	Parótida	Estenosis	NO	NO	NAN		NO	SI	S2	nan	NO	NO	nan	Sjögren	63
138	Doble	Mujer	53	7	Parótida	Tapón mucoso	NO	NO	NAN		NO	NO	nan	nan	SI	NO	nan	NO	41
139	Doble	Mujer	53	7	Parótida	Tapón mucoso	NO	NO	NAN		NO	NO	nan	nan	SI	NO	nan	NO	30
140	Único	Mujer	37	0.5	Submaxilar	Estenosis + FDP	SI	NO	NAN		NO	SI	S3	NO	NO	NO	nan	NO	32
141	Único	Mujer	60	8	Parótida	FDP	SI	NO	NAN		NO	NO	nan	nan	NO	NO	nan	NO	37
142	Doble	Mujer	46	20	Submaxilar	Estenosis	SI	NO	NAN		NO	SI	S3	NO	NO	NO	nan	NO	21
143	Doble	Mujer	46	20	Submaxilar	Estenosis	SI	NO	NAN		NO	SI	S2	nan	NO	NO	nan	NO	18
144	Único	Hombre	38	2	Parótida	Estenosis	NO	NO	NAN		NO	SI	S3	NO	NO	NO	nan	NO	30
145	Único	Mujer	48	3	Parótida	Litiasis	NO	SI	NO	8	NO	NO	nan	nan	NO	SI	D3	NO	39
146	Único	Mujer	64	1.8	Submaxilar	Estenosis	NO	NO	NAN		NO	SI	S3	NO	NO	NO	nan	SRY	22
147	Único	Mujer	73	5	Submaxilar	FDP	SI	NO	NAN		NO	NO	nan	nan	NO	NO	nan	NO	18
148	Doble	Mujer	34	1	Parótida	Estenosis	NO	NO	NAN		NO	SI	S2	nan	NO	NO	nan	NO	22
149	Doble	Mujer	34	1	Parótida	Estenosis	NO	NO	NAN		NO	SI	S3	NO	NO	NO	nan	NO	22
150	Único	Mujer	65	0.3	Submaxilar	Litiasis	NO	SI	NO	5	NO	NO	nan	nan	NO	NO	nan	NO	18
151	Único	Mujer	40	0.3	Submaxilar	FDP	SI	NO	NAN		NO	NO	nan	nan	NO	NO	nan	NO	39
152	Único	Mujer	55	1	Parótida	Estenosis	NO	NO	NAN		NO	SI	S3	NO	NO	NO	nan	SRY	25
153	Único	Hombre	39	5	Parótida	Litiasis	NO	SI	NO	4.5	NO	NO	nan	nan	NO	NO	nan	NO	19
154	Único	Mujer	52	5	Submaxilar	FDP	SI	NO	NAN		NO	NO	nan	nan	NO	NO	nan	NO	62
155	Doble	Hombre	22	10	Parótida	Tapón mucoso	NO	NO	NAN		NO	NO	nan	nan	SI	NO	nan	NO	24
156	Doble	Hombre	22	10	Parótida	Tapón mucoso	NO	NO	NAN		NO	NO	nan	nan	SI	NO	nan	NO	13
157	Único	Hombre	45	3.5	Parótida	Estenosis + Litiasis	NO	SI	NO	4+3+1+1	SI	SI	S2	nan	NO	NO	nan	NO	25
158	Doble	Hombre	55	2	Submaxilar	Litiasis	NO	SI	NO	5	NO	NO	nan	nan	NO	NO	nan	NO	40
159	Doble	Hombre	55	2	Parótida	Litiasis	NO	SI	NO	4	NO	NO	nan	nan	NO	NO	nan	NO	37
160	Único	Mujer	50	1.5	Submaxilar	Litiasis	NO	SI	NO	2	NO	NO	nan	nan	NO	NO	nan	NO	30
161	Cuadruple	Mujer	46	2	Submaxilar	Litiasis	NO	SI	NO	5	NO	NO	nan	nan	NO	NO	nan	NO	22
162	Cuadruple	Mujer	63	1	Parótida	Estenosis	NO	NO	NAN		NO	SI	S4	NO	NO	NO	nan	SRY	27
163	Cuadruple	Mujer	63	1	Parótida	Estenosis	NO	NO	NAN		NO	SI	S4	NO	NO	NO	nan	SRY	27
164	Cuadruple	Mujer	63	1	Submaxilar	Estenosis	NO	NO	NAN		NO	SI	S4	NO	NO	NO	nan	SRY	26
165	Cuadruple	Mujer	63	1	Submaxilar	Estenosis	NO	NO	NAN		NO	SI	S4	NO	NO	NO	nan	SRY	26
166	Único	Mujer	37	1	Parótida	Tapón mucoso	NO	NO	NAN		NO	NO	nan	nan	SI	NO	nan	NO	27
167	Único	Hombre	56	0.3	Submaxilar	Litiasis	NO	SI	NO	3	NO	NO	nan	nan	NO	NO	nan	NO	13
168	Doble	Mujer	57	10	Submaxilar	Litiasis	NO	SI	SI	9	NO	NO	nan	nan	NO	NO	nan	NO	17
169	Doble	Mujer	57	10	Submaxilar	Estenosis	NO	NO	NAN		NO	SI	S3	NO	NO	NO	nan	NO	26
170	Único	Mujer	23	0.8	Submaxilar	Litiasis	NO	SI	SI	3	NO	NO	nan	nan	NO	NO	nan	NO	10
171	Único	Mujer	70	4.5	Parótida	Estenosis + FDP	SI	NO	NAN		NO	SI	S2	nan	NO	NO	nan	NO	28
172	Único	Mujer	41	22	Submaxilar	Litiasis	NO	SI	SI	4.4	NO	NO	nan	nan	NO	NO	nan	NO	9
173	Único	Mujer	53	10	Parótida	Estenosis + FDP	SI	NO	NAN		NO	SI	S2	nan	NO	NO	nan	NO	36
174	Único	Mujer	29	2	Submaxilar	Litiasis	NO	SI	NO	2	NO	NO	nan	nan	NO	NO	nan	NO	1
175	Doble	Hombre	41	0.4	Submaxilar	Litiasis	NO	SI	NO	8	NO	NO	nan	nan	NO	NO	nan	NO	11
176	Doble	Hombre	41	0.4	Submaxilar	FDP	SI	NO	NAN		NO	NO	nan	nan	NO	NO	nan	NO	11
177	Único	Mujer	53	0.5	Parótida	Estenosis	NO	NO	NAN		NO	SI	S4	NO	NO	NO	nan	SRY	36
178	Doble	Mujer	23	5	Parótida	Tapón mucoso	NO	NO	NAN		NO	NO	nan	nan	SI	NO	nan	NO	44
179	Doble	Mujer	23	5	Parótida	Tapón mucoso	NO	NO	NAN		NO	NO	nan	nan	SI	NO	nan	NO	43
180	Único	Hombre	78	1	Submaxilar	FDP	SI	NO	NAN		NO	NO	nan	nan	NO	NO	nan	NO	31
181	Doble	Hombre	59	0.3	Parótida	Estenosis	NO	NO	NAN		NO	SI	S2	NO	NO	NO	nan	NO	48
182	Doble	Hombre	59	0.5	Submaxilar	Litiasis	NO	SI	SI	2.5	NO	NO	nan	nan	NO	NO	nan	NO	39
183	Doble	Hombre	58	1	Submaxilar	FDP	SI	NO	NAN		NO	NO	nan	nan	NO	NO	nan	NO	20
184	Doble	Hombre	58	1	Submaxilar	FDP	SI	NO	NAN		NO	NO	nan	nan	NO	NO	nan	NO	20
185	Único	Hombre	24	0.5	Submaxilar	Litiasis	NO	SI	SI	7	NO	NO	nan	nan	NO	NO	nan	NO	31
186	Único	Mujer	42	6	Submaxilar	FDP	SI	NO	NAN		NO	NO	nan	nan	NO	NO	nan	NO	32
187	Único	Mujer	60	5	Submaxilar	Litiasis	NO	SI	NO	0.8	NO	NO	nan	nan	NO	NO	nan	NO	41
188	Único	Mujer	48	25	Submaxilar	Litiasis	NO	SI	NO	6+2+2+1+1+1	SI	NO	nan	nan	NO	NO	nan	NO	25
189	Único	Mujer	65	2	Parótida	Litiasis	NO	SI	NO	4	SI	NO	nan	nan	NO	NO	nan	NO	8
190	Único	Hombre	54	0.5	Submaxilar	Litiasis	NO	SI	SI	8	NO	NO	nan	nan	NO	NO	nan	NO	35
191	Único	Mujer	43	6	Parótida	Estenosis + Litiasis	NO	SI	NO	4	NO	SI	S2	NO	NO	NO	nan	NO	40
192	Único	Mujer	48	1	Submaxilar	Litiasis	NO	SI	SI	4.6	NO	NO	nan	nan	NO	NO	nan	NO	35
193	Doble	Hombre	50	2	Submaxilar	FDP	SI	NO	NAN		NO	NO	nan	nan	NO	NO	nan	NO	19
194	Doble	Hombre	50	2	Submaxilar	Estenosis	NO	NO	NAN		NO	SI	S2	NO	NO	NO	nan	NO	19
195	Único	Hombre	37	2	Submaxilar	Litiasis	NO	SI	SI	7	NO	NO	nan	nan	NO	NO	nan	NO	15
196	Único	Mujer	66	11	Parótida	Estenosis	NO	NO	NAN		NO	SI	S2	nan	NO	NO	nan	NO	29
197	Único	Hombre	66	0.4	Submaxilar	Litiasis	NO	SI	SI	6	NO	NO	nan	nan	NO	NO	nan	NO	36
198	Único	Hombre	39	10	Submaxilar	Litiasis	NO	SI	SI	11+6	SI	NO	nan	nan	NO	NO	nan	NO	15
199	Doble	Mujer	48	0.6	Parótida	Estenosis	NO	NO	NAN		NO	SI	S4	NO	NO	NO	nan	SRY	63
200	Doble	Mujer	48	0.6	Parótida	Estenosis	NO	NO	NAN		NO	SI	S4	NO	NO	NO	nan	SRY	63
201	Único	Mujer	58	10	Parótida	Estenosis	NO	NO	NAN		NO	SI	S2	NO	NO	NO	nan	NO	62
202	Doble	Hombre	52	2	Submaxilar	Litiasis	NO	SI	NO	3	NO	NO	nan	nan	NO	NO	nan	NO	31
203	Doble	Hombre	52	0.3	Submaxilar	FDP	SI	NO	NAN		NO	NO	nan	nan	NO	NO	nan	NO	16
204	Único	Hombre	34	4.5	Submaxilar	Litiasis	NO	SI	NO	5+4+3+1	SI	NO	nan	nan	NO	NO	nan	NO	49
205	Único	Mujer	62	15	Parótida	Estenosis	NO	NO	NAN		NO	SI	S2	NO	NO	SI	D3	NO	24
206	Doble	Mujer	55	2	Submaxilar	FDP	SI	NO	NAN		NO	NO	nan	nan	NO	NO	nan	SRY	45
207	Doble	Mujer	55	2	Submaxilar	FDP	SI	NO	NAN		NO	NO	nan	nan	NO	NO	nan	SRY	47
208	Único	Mujer	71	2	Parótida	Litiasis	NO	SI	NO	6.5	NO	NO	nan	nan	NO	NO	nan	NO	27
209	Único	Mujer	59	2	Submaxilar	Estenosis	NO	NO	NAN		NO	SI	S2	NO	NO	NO	nan	NO	39
210	Único	Hombre	58	0.5	Submaxilar	Litiasis	NO	SI	NO	4	NO	NO	nan	nan	NO	NO	nan	NO	25
211	Único	Mujer	22	2	Parótida	Estenosis	NO	NO	NAN		NO	SI	S1	NO	NO	NO	nan	NO	13
212	Único	Mujer	67	0.4	Submaxilar	Estenosis	NO	NO	NAN		NO	SI	S3	NO	NO	NO	nan	NO	21
213	Único	Mujer	45	1.5	Parótida	Estenosis	NO	NO	NAN		NO	SI	S2	NO	NO	NO	nan	NO	37
214	Único	Hombre	73	2.3	Submaxilar	FDP	SI	NO	NAN		NO	NO	nan	nan	NO	NO	nan	NO	31
215	Único	Mujer	80	0.3	Submaxilar	FDP	SI	NO	NAN		NO	NO	nan	nan	NO	NO	nan	NO	18
216	Doble	Mujer	70	1.5	Submaxilar	FDP	SI	NO	NAN		NO	NO	nan	nan	NO	NO	nan	NO	22
217	Doble	Mujer	70	1.5	Parótida	Estenosis	NO	NO	NAN		NO	SI	S2	nan	NO	NO	nan	NO	22
218	Único	Mujer	44	5	Parótida	Litiasis	NO	SI	SI	5	NO	NO	nan	nan	NO	NO	nan	NO	37
219	Único	Hombre	37	3	Submaxilar	Litiasis	NO	SI	SI	14	NO	NO	nan	nan	NO	NO	nan	NO	18
220	Único	Hombre	35	2	Submaxilar	FDP	SI	NO	NAN		NO	SI	S4	nan	NO	NO	nan	NO	59
221	Único	Hombre	31	1.5	Submaxilar	Estenosis + Litiasis	NO	SI	SI	5	NO	SI	S2	nan	NO	NO	nan	NO	10
222	Único	Mujer	43	10	Submaxilar	Litiasis + FDP	SI	SI	NO	2	NO	NO	nan	nan	NO	NO	nan	NO	16
223	Doble	Mujer	71	7	Parótida	FDP	SI	NO	NAN		NO	NO	nan	nan	NO	NO	nan	NO	46
224	Doble	Mujer	71	7	Parótida	Estenosis + FDP	SI	NO	NAN		NO	SI	S2	NO	NO	NO	nan	NO	49
225	Doble	Mujer	35	3	Parótida	Estenosis	NO	NO	NAN		NO	SI	S2	nan	NO	NO	nan	NO	61
226	Doble	Mujer	35	3	Submaxilar	Estenosis + FDP	SI	NO	NAN		NO	SI	S2	NO	NO	NO	nan	NO	61
227	Único	Mujer	57	1.3	Parótida	Estenosis	NO	NO	NAN		NO	SI	S3	NO	NO	NO	nan	NO	17
228	Doble	Mujer	30	5	Parótida	Estenosis + Tapón mucoso	NO	NO	NAN		NO	SI	S3	NO	SI	NO	nan	Factor extrínseco	59
229	Doble	Mujer	30	5	Parótida	Estenosis + Tapón mucoso	NO	NO	NAN		NO	SI	S3	NO	SI	NO	nan	Factor extrínseco	59
230	Único	Mujer	43	2	Parótida	Estenosis	NO	NO	NAN		NO	SI	S2	nan	NO	NO	nan	NO	20
231	Único	Mujer	32	3	Parótida	Tapón mucoso	NO	NO	NAN		NO	NO	nan	nan	SI	NO	nan	NO	44
232	Único	Mujer	32	0.4	Submaxilar	FDP	SI	NO	NAN		NO	NO	nan	nan	NO	NO	nan	NO	21
233	Único	Mujer	54	2.5	Parótida	Estenosis + FDP	SI	NO	NAN		NO	SI	S2	NO	NO	SI	D1	NO	40
234	Único	Hombre	48	0.6	Submaxilar	Litiasis	NO	SI	NO	9	NO	NO	nan	nan	NO	NO	nan	NO	16
235	Doble	Mujer	50	1	Parótida	Estenosis	NO	NO	NAN		NO	SI	S4	NO	NO	NO	nan	SRY	51
236	Doble	Mujer	50	1	Parótida	Estenosis	NO	NO	NAN		NO	SI	S4	NO	NO	NO	nan	SRY	57
237	Doble	Mujer	70	20	Parótida	Estenosis	NO	NO	NAN		NO	SI	S2	nan	NO	SI	D1	NO	36
238	Doble	Mujer	70	20	Parótida	Estenosis	NO	NO	NAN		NO	SI	S2	NO	NO	SI	D1	NO	35
239	Único	Mujer	55	3	Submaxilar	Litiasis	NO	SI	SI	2.5	NO	NO	nan	nan	NO	NO	nan	NO	13
240	Único	Mujer	33	8	Submaxilar	Litiasis	NO	SI	NO	3	NO	NO	nan	nan	NO	NO	nan	NO	34
241	Único	Hombre	27	0.5	Parótida	Estenosis	NO	NO	NAN		NO	SI	S2	NO	NO	NO	nan	NO	27
242	Único	Mujer	49	3	Parótida	Litiasis	NO	SI	NO	5	NO	NO	nan	nan	NO	NO	nan	NO	29
243	Doble	Mujer	58	6	Parótida	Estenosis	NO	NO	NAN		NO	SI	S2	NO	NO	NO	nan	NO	50
244	Doble	Mujer	58	6	Parótida	Estenosis	NO	NO	NAN		NO	SI	S2	NO	NO	NO	nan	NO	50
245	Único	Mujer	65	8	Parótida	Litiasis	NO	SI	NO	2	NO	NO	nan	nan	NO	NO	nan	NO	24
246	Único	Hombre	62	2	Submaxilar	Litiasis	NO	SI	SI	23	NO	NO	nan	nan	NO	NO	nan	NO	31
247	Único	Mujer	58	9	Submaxilar	Estenosis + Litiasis	NO	SI	NO	5	NO	SI	S3	NO	NO	SI	D3	Factor extrínseco	13
248	Único	Mujer	74	5	Parótida	Estenosis	NO	NO	NAN		NO	SI	Combinada	S3 + S2 + S1	NO	NO	nan	NO	30
249	Único	Mujer	36	3	Submaxilar	Litiasis	NO	SI	NO	5	NO	NO	nan	nan	NO	NO	nan	NO	11
250	Doble	Mujer	67	5	Submaxilar	Estenosis	NO	NO	NAN		NO	SI	S2	NO	NO	NO	nan	NO	20
251	Doble	Mujer	67	5	Submaxilar	FDP	SI	NO	NAN		NO	NO	nan	nan	NO	NO	nan	NO	25
252	Único	Mujer	49	3	Parótida	Tapón mucoso	NO	NO	NAN		NO	NO	nan	nan	SI	NO	nan	NO	15
253	Único	Hombre	64	7	Parótida	Estenosis	NO	NO	NAN		NO	SI	S2	NO	NO	NO	nan	NO	6
254	Doble	Mujer	48	1	Parótida	Estenosis	NO	NO	NAN		NO	SI	Combinada	S3 + S2	NO	SI	D1	SRY	33
255	Doble	Mujer	48	1	Parótida	Estenosis	NO	NO	NAN		NO	SI	S2	NO	NO	SI	D1	SRY	40
256	Único	Hombre	61	4	Parótida	Litiasis	NO	SI	NO	2	NO	NO	nan	nan	NO	NO	nan	NO	21
257	Doble	Mujer	55	4	Parótida	Estenosis	NO	NO	NAN		NO	SI	S2	nan	NO	NO	nan	SRY	22
258	Doble	Mujer	55	4	Parótida	Estenosis	NO	NO	NAN		NO	SI	S4	NO	NO	NO	nan	SRY	32
259	Único	Mujer	70	1	Submaxilar	Litiasis	NO	SI	NO	12	NO	NO	nan	nan	NO	NO	nan	NO	15
260	Único	Mujer	67	3	Submaxilar	Estenosis	NO	NO	NAN		NO	NO	nan	nan	NO	NO	nan	NO	30
261	Único	Mujer	24	1	Submaxilar	Estenosis + Litiasis	NO	SI	NO	6.5	NO	SI	S2	nan	NO	NO	nan	Factor extrínseco	54
262	Único	Hombre	59	2	Submaxilar	Tapón mucoso	NO	NO	NAN		NO	NO	nan	nan	SI	NO	nan	NO	13
263	Doble	Mujer	64	1.3	Parótida	Estenosis	NO	NO	NAN		NO	SI	S2	NO	NO	NO	nan	NO	62
264	Doble	Mujer	64	1.3	Parótida	Estenosis	NO	NO	NAN		NO	SI	S4	NO	NO	NO	nan	NO	66
265	Único	Mujer	59	16	Submaxilar	Estenosis	NO	NO	NAN		NO	SI	S4	NO	NO	NO	nan	NO	48
266	Doble	Mujer	46	4	Parótida	Estenosis	NO	NO	NAN		NO	SI	S2	nan	NO	SI	D2	NO	33
267	Doble	Mujer	46	4	Parótida	Estenosis	NO	NO	NAN		NO	SI	S2	nan	NO	SI	D2	NO	32
268	Único	Mujer	54	1.3	Submaxilar	Litiasis	NO	SI	NO	2	NO	NO	nan	nan	NO	NO	nan	NO	28
269	Único	Mujer	69	1	Submaxilar	Litiasis	NO	SI	SI	9	NO	NO	nan	nan	NO	NO	nan	NO	17
270	Único	Hombre	59	4	Submaxilar	Litiasis	NO	SI	SI	2.5	NO	NO	nan	nan	NO	NO	nan	NO	14
271	Único	Mujer	52	2	Submaxilar	Litiasis	NO	SI	SI	6	NO	NO	nan	nan	NO	NO	nan	NO	42
272	Triple	Mujer	42	2	Submaxilar	FDP	SI	NO	NAN		NO	NO	nan	nan	NO	NO	nan	NO	44
273	Triple	Mujer	42	2	Parótida	Estenosis	NO	NO	NAN		NO	SI	S2	NO	NO	NO	nan	NO	34
274	Triple	Mujer	42	1	Submaxilar	Litiasis	NO	SI	NO	7	NO	NO	nan	nan	NO	NO	nan	NO	37
275	Único	Hombre	69	10	Parótida	Estenosis	NO	NO	NAN		NO	SI	S2	NO	NO	SI	D3	NO	28
276	Único	Mujer	58	2	Submaxilar	FDP	SI	NO	NAN		NO	NO	nan	nan	NO	NO	nan	NO	38
277	Doble	Mujer	57	3	Submaxilar	Estenosis	NO	NO	NAN		NO	SI	Combinada	S2 + S1	NO	SI	D2	NO	38
278	Doble	Mujer	57	3	Submaxilar	Estenosis	NO	NO	NAN		NO	SI	S2	NO	NO	SI	D2	NO	41
279	Único	Mujer	48	10	Parótida	FDP + Tapón mucoso	SI	NO	NAN		NO	NO	nan	nan	SI	NO	nan	NO	34
280	Doble	Hombre	55	10	Submaxilar	Tapón mucoso	NO	NO	NAN		NO	NO	nan	nan	SI	NO	nan	NO	27
281	Doble	Hombre	55	10	Submaxilar	Estenosis	NO	NO	NAN		NO	SI	S2	nan	NO	NO	nan	NO	20
282	Único	Hombre	23	2	Submaxilar	Litiasis	NO	SI	NO	2+1	SI	NO	nan	nan	NO	NO	nan	NO	7
283	Doble	Hombre	76	0.3	Submaxilar	Litiasis	NO	SI	NO	3	NO	NO	nan	nan	NO	NO	nan	NO	20
284	Doble	Hombre	76	0.3	Parótida	Litiasis	NO	SI	NO	3	NO	NO	nan	nan	NO	NO	nan	NO	22
285	Único	Hombre	40	3	Submaxilar	Litiasis	NO	SI	NO	4+3	SI	NO	nan	nan	NO	NO	nan	NO	49
286	Único	Mujer	21	1	Submaxilar	Litiasis	NO	SI	SI	2	NO	NO	nan	nan	NO	NO	nan	NO	18
287	Único	Mujer	27	2	Submaxilar	Litiasis	NO	SI	NO	4	NO	NO	nan	nan	NO	NO	nan	NO	29
288	Único	Hombre	61	0.9	Submaxilar	Litiasis	NO	SI	NO	6+2+2+1	SI	NO	nan	nan	NO	NO	nan	NO	42
289	Doble	Mujer	46	3	Parótida	Estenosis	NO	NO	NAN		NO	NO	nan	nan	NO	NO	nan	Sjögren	48
290	Doble	Mujer	46	3	Parótida	Estenosis	NO	NO	NAN		NO	SI	S4	NO	NO	NO	nan	Sjögren	34
291	Doble	Mujer	27	8	Submaxilar	FDP	SI	NO	NAN		NO	NO	nan	nan	NO	NO	nan	NO	35
292	Doble	Mujer	27	8	Submaxilar	FDP	SI	NO	NAN		NO	NO	nan	nan	NO	NO	nan	NO	34
293	Único	Mujer	34	2	Parótida	Estenosis	NO	NO	NAN		NO	SI	S2	NO	NO	NO	nan	Sjögren	40
294	Único	Mujer	58	1	Parótida	Estenosis	NO	NO	NAN		NO	SI	S1	NO	NO	NO	nan	NO	21
295	Único	Mujer	25	3	Submaxilar	Litiasis	NO	SI	NO	4	NO	NO	nan	nan	NO	NO	nan	NO	21
296	Doble	Mujer	42	3	Parótida	Estenosis	NO	NO	NAN		NO	SI	Combinada	S2 + S1	NO	NO	nan	Sjögren	42
297	Doble	Mujer	42	3	Parótida	Estenosis	NO	NO	NAN		NO	SI	S2	NO	NO	NO	nan	Sjögren	38
298	Único	Mujer	57	1.2	Parótida	Litiasis	NO	SI	NO	5	NO	NO	nan	nan	NO	NO	nan	NO	39
299	Único	Mujer	64	5	Submaxilar	Estenosis	NO	NO	NAN		NO	SI	Combinada	S2 + S1	NO	SI	D1	NO	27
300	Único	Mujer	46	8	Parótida	Estenosis	NO	NO	NAN		NO	SI	Combinada	S3 + S1	NO	NO	nan	NO	8
301	Doble	Mujer	54	4	Parótida	Estenosis	NO	NO	NAN		NO	SI	S4	NO	NO	NO	nan	SRY	36
302	Doble	Mujer	54	4	Parótida	Estenosis	NO	NO	NAN		NO	SI	S3	NO	NO	NO	nan	SRY	40
303	Único	Hombre	66	1	Submaxilar	Litiasis	NO	SI	NO	2	NO	NO	nan	nan	NO	NO	nan	NO	16
304	Único	Mujer	68	1.6	Submaxilar	Tapón mucoso	NO	NO	NAN		NO	NO	nan	nan	SI	NO	nan	NO	31
305	Único	Hombre	75	0.5	Parótida	Estenosis	NO	NO	NAN		NO	SI	S2	NO	NO	SI	D1	NO	13
306	Doble	Mujer	48	7	Parótida	Estenosis	NO	NO	NAN		NO	SI	S4	nan	NO	NO	nan	Sialodoquitis fibrinoide	64
307	Doble	Mujer	48	7	Parótida	Estenosis	NO	NO	NAN		NO	SI	S4	nan	NO	NO	nan	Sialodoquitis fibrinoide	66
308	Doble	Mujer	65	3	Parótida	Estenosis	NO	NO	NAN		NO	SI	S4	nan	NO	NO	nan	NO	38
309	Doble	Mujer	65	3	Parótida	Estenosis	NO	NO	NAN		NO	SI	S4	nan	NO	NO	nan	NO	40
310	Único	Mujer	31	10	Parótida	Estenosis	NO	NO	NAN		NO	SI	S2	NO	NO	SI	D3	NO	60
311	Doble	Mujer	58	10	Parótida	Estenosis	NO	NO	NAN		NO	SI	S3	NO	NO	NO	nan	Sjögren	52
312	Doble	Mujer	58	10	Parótida	Estenosis	NO	NO	NAN		NO	SI	S3	NO	NO	NO	nan	Sjögren	49
313	Único	Mujer	64	3	Parótida	FDP	SI	NO	NAN		NO	NO	nan	nan	NO	NO	nan	NO	20
314	Único	Hombre	36	1	Parótida	Litiasis	NO	SI	NO	2	NO	NO	nan	nan	NO	NO	nan	NO	17
315	Único	Mujer	61	4	Submaxilar	FDP	SI	NO	NAN		NO	NO	nan	nan	NO	NO	nan	NO	10
316	Único	Mujer	62	0.9	Parótida	Estenosis	NO	NO	NAN		NO	SI	Combinada	S2 + S1	NO	NO	nan	NO	6
317	Doble	Mujer	61	1.5	Submaxilar	FDP	SI	NO	NAN		NO	NO	nan	nan	NO	NO	nan	NO	31
318	Doble	Mujer	61	1.5	Submaxilar	FDP	SI	NO	NAN		NO	NO	nan	nan	NO	NO	nan	NO	27
319	Doble	Mujer	36	2	Parótida	Estenosis	NO	NO	NAN		NO	SI	S3	nan	NO	NO	nan	Sjögren	47
320	Doble	Mujer	36	2	Parótida	Estenosis	NO	NO	NAN		NO	SI	S3	nan	NO	NO	nan	Sjögren	56
321	Único	Mujer	67	2	Submaxilar	FDP	SI	NO	NAN		NO	NO	nan	nan	NO	NO	nan	NO	28
322	Único	Hombre	49	2	Parótida	Litiasis	NO	SI	NO	5	SI	NO	nan	nan	NO	NO	nan	NO	14
323	Único	Mujer	60	3	Parótida	FDP	SI	NO	NAN		NO	NO	nan	nan	NO	NO	nan	NO	44
324	Doble	Hombre	58	1	Parótida	Estenosis	NO	NO	NAN		NO	SI	S3	NO	NO	SI	D1	NO	10
325	Doble	Hombre	58	1	Parótida	Estenosis	NO	NO	NAN		NO	SI	S3	NO	NO	SI	D1	NO	16
326	Único	Mujer	34	2	Parótida	Estenosis	NO	NO	NAN		NO	SI	S2	NO	NO	NO	nan	Sjögren	33
327	Único	Mujer	53	2	Submaxilar	Litiasis	NO	SI	NO	2	NO	NO	nan	nan	NO	NO	nan	NO	15
328	Único	Mujer	28	0.5	Parótida	Estenosis	NO	NO	NAN		NO	SI	S4	NO	NO	NO	nan	SRY	36
329	Doble	Mujer	57	8	Parótida	Estenosis	NO	NO	NAN		NO	SI	S4	NO	NO	NO	nan	Sjögren	56
330	Doble	Mujer	57	8	Submaxilar	Estenosis	NO	NO	NAN		NO	SI	S4	NO	NO	NO	nan	Sjögren	55
331	Único	Hombre	60	0.2	Submaxilar	Litiasis	NO	SI	NO	13	NO	NO	nan	nan	NO	NO	nan	NO	12
332	Doble	Mujer	52	4	Parótida	Litiasis	NO	SI	NO	5	NO	NO	nan	nan	NO	NO	nan	NO	38
333	Doble	Mujer	52	4	Parótida	Litiasis	NO	SI	NO	6	NO	NO	nan	nan	NO	NO	nan	NO	38
334	Doble	Mujer	53	3	Submaxilar	FDP	SI	NO	NAN		NO	NO	nan	nan	NO	NO	nan	NO	54
335	Doble	Mujer	53	3	Submaxilar	FDP	SI	NO	NAN		NO	NO	nan	nan	NO	NO	nan	NO	54
336	Único	Mujer	52	1	Submaxilar	FDP	SI	NO	NAN		NO	NO	nan	nan	NO	NO	nan	Sjögren	34
337	Único	Mujer	68	1.6	Submaxilar	Litiasis	NO	SI	NO	1.5	NO	NO	nan	nan	NO	NO	nan	NO	31
338	Único	Mujer	65	0.3	Parótida	Estenosis	NO	NO	NAN		NO	SI	S2	nan	NO	NO	nan	NO	8
339	Único	Mujer	44	6	Submaxilar	FDP	SI	NO	NAN		NO	NO	nan	nan	NO	SI	D1	Sjögren	45
340	Doble	Hombre	30	1.3	Parótida	Estenosis	NO	NO	NAN		NO	SI	S3	NO	NO	NO	nan	NO	38
341	Doble	Hombre	30	1.3	Parótida	Estenosis	NO	NO	NAN		NO	SI	S3	NO	NO	NO	nan	NO	44
342	Único	Mujer	61	0.3	Parótida	Estenosis	NO	NO	NAN		NO	SI	S4	NO	NO	NO	nan	SRY	37
343	Único	Mujer	30	0.6	Parótida	Estenosis	NO	NO	NAN		NO	SI	S4	NO	NO	NO	nan	SRY	38
344	Único	Mujer	61	1	Parótida	Estenosis	NO	NO	NAN		NO	SI	S3	NO	NO	NO	nan	NO	28
